# Supplementary material for: Exposure to small molecule cocktails allows induction of neural crest lineage cells from human adipose-derived mesenchymal stem cells
Source: PLoS One. 2020 Oct 26;15(10):e0241125. doi: 10.1371/journal.pone.0241125 (PMC7588063; doi:10.1371/journal.pone.0241125)
Supplement: S1 Table — (XLSX) [file pone.0241125.s001.xlsx]

## Sheet: Sheet1
S1 Table: Summary of positive CD marker expressions in control and chemical treated immortalized-ADSCs
CD markers	control ADSCs	chem- treated ADSCs
CD1b	-	+
CD37	-	+
CD44	+	-
CD45RA	-	+
CD57	-	+
CD63	-	+
CD88	+	-
CD89	+	-
CD90	+	-
CD105	+	-
CD106	+	+
CD107a	-	+
CD107b	-	+
CD164	-	+
CD184	-	++
CD193	-	++
CD195	-	+
CD196	-	+
CD231	-	+
CD243	-	+
CD268	-	+
CD271	-	+
CD278	-	+
GD2	-	++
SSEA-1	-	+
SSEA-4	-	++
	++	Strong positive signal
	+	Positive signal
	-	No significant signal
